# Supplementary material for: Hippocampal subfield plasticity is associated with improved spatial memory
Source: Commun Biol. 2024 Mar 5;7:271. doi: 10.1038/s42003-024-05949-5 (PMC10914736; doi:10.1038/s42003-024-05949-5)
Supplement: Supplementary file 3 — Supplementary Data 1 [file 42003_2024_5949_MOESM3_ESM.xlsx]

## Sheet: Figure2
Participant	Group	MDE_T0	MDE_T2	MDE_T4	MDE_T6
1	INT	672.89	575.75	543.77	504.19
2	CON	781.35	577.52	631.65	646.8
3	INT	949.37	872.76	822.81	1185.29
4	INT	979.05	656.42	714.19	617.39
5	INT	879.82	775.42	764.63	774.18
6	INT	1074.63	1188.63	1118.89	1059.61
7	CON	1084.31	1128.27	1125.28	1105.93
8	INT	1279.72	781.32	654.72	822.84
9	CON	924.91	1071.24	1006.33	1322.04
10	INT	978.83	789.49	740.85	570.65
11	INT	1175.24	745.8	823.87	904.91
12	INT	820.45	767.39	617.29	605.92
13	INT	2004.93	1760.1	1901.44	1856.65
14	CON	1461.2	1119.56	913.77	1034.31
15	CON	567.59	517.21	364.01	408.2
16	INT	1037.45	671.38	581.33	751.26
17	CON	1033.7	665.34	577.57	752.44
18	INT	1473.58	681.35	649.85	580.39
19	INT	1112.65	864.7	814.2	668.98
20	CON	1377.06	1263.32	1343.31	958.2
21	INT	991.12	615.6	769.29
22	CON		1184.42	965.31	837.42
23	INT	1009.37	1000.32	1003.81	799.04
24	INT	2181.91	1747.61	1223.88	1353.43
25	INT	1184.52	498.69	702.5	527.44
26	CON	2402.33	1943.58	2140.92	1737.81
27	CON	1690.35	1489.73	1423.81	1895.12

## Sheet: Figure3
Participant	Group	Delta_hippocampal_body_T2T0	Delta_hippocampal_body_T4T0	Delta_hippocampal_body_T6T0	Delta_R_CA4_body_T2T0	Delta_R_CA4_body_T4T0	Delta_R_CA4_body_T6T0	Delta_R_parasubiculum_T2T0	Delta_R_parasubiculum_T4T0	Delta_R_parasubiculum_T6T0	Delta_R_presubiculum_head_T2T0	Delta_R_presubiculum_head_T4T0	Delta_R_presubiculum_head_T6T0
1	INT	8.89	7.48	-12.27	0.207	-1.99	-1.305	-0.7587	-6.5301	-1.3639	-7.777	-8.096	-2.609
2	CON	-44.29	-29.66	-41.87	-2.72	-4.604	-3.124	-3.1406	4.1819	0.4878	-3.906	6.517	1.011
3	INT	-15.3	-18.15	-19.02	1.537	1.31	1.801	-1.627	-3.2299	-2.475	0.938	-2.869	-2.65
4	INT	47.31	27.41	56.68	1.987	-1.193	2.192	3.1709	1.0962	-1.045	-0.189	-0.417	-2.084
5	INT	-32.08	-33.76	16.45	2.236	0.793	0.822	4.8442	1.2711	0.7966	15.601	2.874	5.734
6	INT	53.36	14.14	44.04	-0.437	-0.76	1.449	-0.7995	-2.8847	-1.9387	-7.535	-7.258	-3.924
7	CON	-17.27	-19.31	-39.07	2.161	2.177	2.27	-2.5865	-1.9706	-0.0206	-1.766	3.909	-3.013
8	INT	1.42	0.94	58.04	0.17	-0.775	2.42	-3.3067	-2.207	2.7974	-0.295	-1.232	2.231
9	CON	-11.71	-23.37	-33.53	1.934	-0.023	-1.75	-1.3639	-1.7291	-2.049	-1.611	5.584	-0.934
10	INT	1.94	25.28	14.89	-4.313	-4.305	-1.955	-3.3276	-2.5074	-0.0021	-5.154	-2.841	-0.254
11	INT	-15.36	-4.48	21.57	-2.268	2.146	2.958	-0.227	0.6491	1.0847	-1.889	3.533	-0.134
12	INT	-21.33	-24.61		-1.804	-4.298		-0.3391	-1.1923		-2.974	-2.531
13	INT	-9.59	21.94	-39.27	4.264	3.483	-1.068	-2.1935	2.7488	-1.7752	-1.766	1.203	-2.931
14	CON	-13.7	12.16	-23.63	-2.297	0.978	-1.732	-2.735	-0.8711	1.0253	-2.287	4.517	1.216
15	CON	-6.1	-53.77	-46.07	-0.395	-3.001	-0.705	0.0633	2.9684	3.741	6.062	7.425	1.631
16	INT	-6.18	6.42	17.75	-0.654	1.906	0.388	3.2198	-1.2021	-5.1191	2.851	7.024	-4.877
17	CON	-17.9	-15.98	10.58	3.522	1.106	3.161	1.7509	4.4251	1.1351	0.7538	8.5182	6.7532
18	INT	-24.49	-34.62	1.52	-5.41	-1.908	-2.023	-1.6678	0.066	-2.6901	-7.946	-7.747	-0.219
19	INT	-28.67	-8.85	-14.45	-4.043	1.359	-0.671	3.4039	0.5603	1.2237	-3.696	0.353	-0.279
20	CON	-8.8	2.01	4.38	0.35	0.155	-0.542	-4.7851	-1.5483	-0.8408	-3.5933	-0.155	-3.5628
21	INT	-40.24	-20.35		-2.877	1.447		-1.6905	-6.4992		-8.583	-13.461
22	CON	17.54	0.28	-12.89	2.76	-6.715	-2.904	2.5495	4.2404	3.0823	7.286	4.716	4.441
23	INT	-15.089	43.517	16.418	-1.509	2.695	-0.094	-2.5358	-2.1385	-1.993	-4.936	-5.969	-9.93
24	INT	11.65	27.67	30.35	2.211	4.767	2.832	1.3979	1.6711	1.5457	-0.461	-1.564	4.257
25	INT	26.15	54.26	-0.79	5.517	2.069	5.304	1.0348	1.5041	1.9081	-0.881	-3.009	-0.929
26	CON	-12.19	17.12	-13.07	2.6	1.15	0.371	3.8569	1.5039	0.6055	1.715	0.174	-0.194
27	CON	28.57	19.09	14.92	4.232	0.19	-3.548	-1.5875	-1.7868	0.1209	-0.911	-5.232	-0.803

## Sheet: Figure4
Participant	Group	Delta_R_GC_ML_DG_body_T2T0	Delta_R_GC_ML_DG_body_T4T0	Delta_R_GC_ML_DG_body_T6T0	Delta_L_Hippocampal_tail_T2T0	Delta_L_Hippocampal_tail_T4T0	Delta_L_Hippocampal_tail_T6T0	Delta_L_molecular_layer_HP_body_T2T0	Delta_L_molecular_layer_HP_body_T4T0	Delta_L_molecular_layer_HP_body_T6T0	Delta_L_subiculum_body_T2T0	Delta_L_subiculum_body_T4T0	Delta_L_subiculum_body_T6T0
1	INT	2.065	1.232	-0.394	26.673	30.901	32.533	9.595	10.07	5.37	4.435	8.755	11.738
2	CON	-3.853	-3.776	-3.917	-7.939	-1.189	-7.607	-6.489	-6.78	-5.351	-7.142	-7.126	-4.681
3	INT	0.171	1.598	-0.299	-9.724	-0.664	16.77	5.061	4.927	5.943	7.421	-0.752	-0.744
4	INT	2.769	-1.097	1.982	20.629	3.02	9.958	4.431	1.799	5.235	9.215	11.497	6.192
5	INT	0.552	-1.047	-0.271	17.174	12.48	16.797	-5.402	-6.298	1.048	5.809	-3.416	2.095
6	INT	1.005	-0.021	1.583	7.834	-2.915	9.231	7.384	4.251	3.656	9.439	10.774	9.185
7	CON	-0.773	2.206	0.608	-8.966	-0.716	3.484	4.658	5.548	1.045	4.978	7.862	-3.189
8	INT	0.315	1.183	2.287	13.613	-9.213	20.441	-1.892	-3.172	10.755	0.704	-1.303	12.294
9	CON	1.13	-0.971	-3.108	-10.719	-7.648	-5.132	-4.642	-4.758	-6.258	-4.888	-14.244	-17.409
10	INT	-3.571	-5.708	-2.675	-13.828	-5.484	8.093	5.429	6.592	5.258	4.054	6.728	-1.487
11	INT	-1.491	1.925	2.941	5.77	0.994	25.428	-0.197	-3.153	3.089	12.148	-1.394	9.062
12	INT	-2.802	-4.207		6.814	33.074		-0.086	-5.306		4.292	8.272
13	INT	1.907	1.256	-2.412	6.723	2.502	-6.328	-0.814	7.753	-4.724	-4.187	12.72	6.037
14	CON	-1.518	0.996	-1.604	-3.04	12.223	7.327	-2.025	-1.817	-4.948	-1.545	-0.652	-5.19
15	CON	-0.667	-2.054	0.102	-1.316	-14.921	-19.393	6.065	-6.82	-3.37	1.467	-13.323	-3.025
16	INT	0.818	1.018	2.052	3.193	-4.703	4.842	3.706	-3.248	1.544	3.964	-6.534	1.725
17	CON	3.339	1.662	4.894	-7.438	3.372	-7.871	-7.552	-5.035	-4.061	-2.766	-2.575	-3.72
18	INT	-5.49	-2.058	-1.711	5.05	10.637	1.519	6.226	1.269	6.435	10.735	14.375	25.328
19	INT	-4.775	0.251	-1.351	11.553	8.917	0.051	-0.399	-4.819	1.097	0.694	-0.967	-4.342
20	CON	-0.205	0.112	-2.215	12.525	-4.527	-9.89	1.317	-0.586	-2.757	6.824	3.344	4.923
21	INT	-4.307	1.592		-19.155	-22.283		-0.693	-4.085		-11.124	12.079
22	CON	3.286	-4.613	-2.971	4.947	-2.395	4.607	2.313	-2.441	-0.76	-4.468	1.545	4.789
23	INT	-1.102	2.558	1.119	6.882	1.747	-4.148	-1.847	5.186	-4.136	2.492	3.358	-0.402
24	INT	2.987	6.489	1.076	-20.123	-20.375	-20.217	-2.951	-2.225	3.516	-6.719	-0.974	8.996
25	INT	4.79	1.966	4.226	-4.549	-2.535	-25.213	0.412	8.561	-3.531	-11.896	2.195	-12.617
26	CON	1.958	0.335	-0.013	-7.686	6.795	-3.994	-0.543	1.458	-2.721	-4.418	2.66	-4.958
27	CON	5.659	-1.437	-3.085	-16.129	-16.488	-30.72	-2.138	-1.393	1.887	3.874	5.113	4.956

## Sheet: Figure5 
Participant	Group	MDE_T6T0	Delta_hippocampal_body_T6T0	Delta_L_subiculum_body_T6T0
1	INT	-168.7	-12.27	11.738
2	CON	-134.55	-41.87	-4.681
3	INT	235.92	-19.02	-0.744
4	INT	-361.66	56.68	6.192
5	INT	-105.64	16.45	2.095
6	INT	-15.02	44.04	9.185
7	CON	21.62	-39.07	-3.189
8	INT	-456.88	58.04	12.294
9	CON	397.13	-33.53	-17.409
10	INT	-408.18	14.89	-1.487
11	INT	-270.33	21.57	9.062
13	INT	-148.28	-39.27	6.037
14	CON	-426.89	-23.63	-5.19
15	CON	-159.39	-46.07	-3.025
16	INT	-286.19	17.75	1.725
17	CON	-281.26	10.58	-3.72
18	INT	-893.19	1.52	25.328
19	INT	-443.67	-14.45	-4.342
20	CON	-418.86	4.38	4.923
23	INT	-210.33	16.418	-0.402
24	INT	-828.48	30.35	8.996
25	INT	-657.08	-0.79	-12.617
26	CON	-664.52	-13.07	-4.958
27	CON	204.77	14.92	4.956

## Sheet: SupplementaryFigure1
Participant	Group	Delta_R_HATA_T2T0	Delta_R_HATA_T4T0	Delta_R_HATA_T6T0	Delta_R_hippocampal_fissure_T2T0	Delta_R_hippocampal_fissure_T4T0	Delta_R_hippocampal_fissure_T6T0
1	1	-1.18	-0.06	3.9	6.57	-6.07	-2.42
2	2	0.24	-2.4	-1.89	-11.68	-0.35	1.82
3	1	-9.16	-4.99	-8.92	4.38	7.65	-1.28
4	1	-4.16	-2.58	-3.61	0.38	6.44	7.57
5	1	-9.78	-5.94	-7.86	18.05	5.92	12.64
6	1	0.02	1.56	3.58	4.3	6.63	7.82
7	2	-4.43	-0.78	-4.38	-1.45	13.57	3.47
8	1	-2	0.31	2.24	8.45	13.39	3.93
9	2	-2.97	-1.93	-3.99	-14.9	1.5	13.53
10	1	-6.22	-2.44	-2.42	9.98	4.01	14.22
11	1	-3.56	-1.1	-2.07	8.48	7.54	-3.48
12	1	-4.06	-5.53		1.17	6.33
13	1	-3.02	-0.5	-1.67	7.26	-4.56	-9.05
14	2	-2.34	1.6	0.07	-23.86	-16.67	-11.2
15	2	2.52	4.28	4.05	-8.49	3.98	16.38
16	1	0.68	-3.08	-3.22	3.99	6.84	21.34
17	2	-0.5	-4.22	-0.67	11.41	23.4	13.41
18	1	-4	0.33	-2.81	-5.74	-18.19	-8.31
19	1	-0.61	2.66	-4.88	-14.69	-9.02	10.29
20	2	-1.75	-1.7	2.44	-21.95	-13.47	-20.95
21	1	-1.9	-1.27		-1.12	3.8
22	2	0.38	-0.15	1.97	3.2	13.91	-13.25
23	1	-0.5	-2.22	-1.41	-10.54	-8.19	2.02
24	1	-2.83	-0.66	-0.42	1.09	9.3	6.6
25	1	-0.54	0.94	1.3	0.6	-9.82	-0.45
26	2	1.56	-1.86	-4.83	8.43	-3.52	3.88
27	2	8.32	0.64	6.14	7.97	21.84	12.64
